# Supplementary material for: Integrating Machine Learning and Follow-Up Variables to Improve Early Detection of Hepatocellular Carcinoma in Tyrosinemia Type 1: A Multicenter Study
Source: Int J Mol Sci. 2025 Apr 18;26(8):3839. doi: 10.3390/ijms26083839 (PMC12028188; doi:10.3390/ijms26083839)
Supplement: Supplementary file 1 [file ijms-26-03839-s001.zip]

Archive with 1 entries (1 files):
- ijms-3542912-supplementary.pdf
